# Supplementary material for: A Biomechanical Evaluation of a Novel Interspinous Process Device: In Vitro Flexibility Assessment and Finite Element Analysis
Source: Bioengineering (Basel). 2025 Apr 3;12(4):384. doi: 10.3390/bioengineering12040384 (PMC12024796; doi:10.3390/bioengineering12040384)
Supplement: Supplementary file 1 [file bioengineering-12-00384-s001.zip]

Archive with 1 entries (1 files):
- bioengineering-3491066-supplementary.pdf
